# Supplementary material for: Clinical Validity of Circulating Tumor DNA as Prognostic and Predictive Marker for Personalized Colorectal Cancer Patient Management
Source: Cancers (Basel). 2022 Feb 8;14(3):851. doi: 10.3390/cancers14030851 (PMC8834623; doi:10.3390/cancers14030851)
Supplement: Supplementary file 1 [file cancers-14-00851-s001.zip]

Archive with 2 entries (2 files):
- Supplement.pdf
- Suppl_Tables_2+3.xlsx
